# Supplementary material for: Toxicity of Per- and Polyfluoroalkyl Substances to Aquatic Invertebrates, Planktons, and Microorganisms
Source: Int J Environ Res Public Health. 2022 Dec 13;19(24):16729. doi: 10.3390/ijerph192416729 (PMC9779086; doi:10.3390/ijerph192416729)
Supplement: Supplementary file 1 [file ijerph-19-16729-s001.zip]

Archive with 1 entries (1 files):
- ijerph-2087406-supplementary.pdf
